# Supplementary material for: On the Origin of Raman Activity in Anatase TiO2 (Nano)Materials: An Ab Initio Investigation of Surface and Size Effects
Source: Nanomaterials (Basel). 2023 Jun 14;13(12):1856. doi: 10.3390/nano13121856 (PMC10301693; doi:10.3390/nano13121856)
Supplement: Supplementary file 1 [file nanomaterials-13-01856-s001.zip]

Archive with 1 entries (1 files):
- nanomaterials-2426500-supplementary.pdf
